# Supplementary material for: E2f2 Attenuates Apoptosis of Activated T Lymphocytes and Protects from Immune-Mediated Injury through Repression of Fas and FasL
Source: Int J Mol Sci. 2021 Dec 28;23(1):311. doi: 10.3390/ijms23010311 (PMC8745065; doi:10.3390/ijms23010311)
Supplement: Supplementary file 1 [file ijms-23-00311-s001.zip]

Archive with 3 entries (3 files):
- Supp_figure_legends.pdf
- Supp_figures.pdf
- Supplementary tables.pdf
